# Supplementary material for: Integrated single-cell RNA-seq and bulk RNA-seq analysis to investigate key adipogenesis genes in adipose-derived stem cells
Source: PLoS One. 2025 Dec 1;20(12):e0335152. doi: 10.1371/journal.pone.0335152 (PMC12668495; doi:10.1371/journal.pone.0335152)
Supplement: S1 Table — (CSV) [file pone.0335152.s003.csv]

ONTOLOGY	GO term	Description	GeneRatio	BgRatio	pvalue	p.adjust	qvalue	gene	Count
BP	GO:0006631	fatty acid metabolic process	11/38	395/18800	2.22E-10	3.04E-07	2.09E-07	AKR1C1/ACSL1/LPL/AKR1C3/GPAM/AKR1C4/ABCD2/FABP5/FASN/ACADVL/ADIPOQ	11
BP	GO:0001659	temperature homeostasis	8/38	177/18800	2.02E-09	1.29E-06	8.86E-07	FABP4/ACSL1/EDNRB/LAMA4/G0S2/FABP5/ACADVL/ADIPOQ	8
BP	GO:0070542	response to fatty acid	6/38	63/18800	2.82E-09	1.29E-06	8.86E-07	AKR1C1/ACSL1/LPL/AKR1C3/AKR1C4/ADIPOQ	6
BP	GO:0042180	cellular ketone metabolic process	8/38	211/18800	8.07E-09	2.77E-06	1.90E-06	AKR1C1/EDNRB/AKR1C3/AKR1C4/ABCD2/FABP5/ACADVL/ADIPOQ	8
BP	GO:0010876	lipid localization	9/38	446/18800	1.94E-07	4.95E-05	3.41E-05	FABP4/AKR1C1/ACSL1/LPL/CIDEC/AKR1C4/ABCD2/FABP5/ADIPOQ	9
BP	GO:0072330	monocarboxylic acid biosynthetic process	7/38	215/18800	2.17E-07	4.95E-05	3.41E-05	LPL/AKR1C3/AKR1C4/ABCD2/FABP5/FASN/ACADVL	7
BP	GO:0106106	cold-induced thermogenesis	6/38	146/18800	4.45E-07	7.62E-05	5.25E-05	FABP4/ACSL1/LAMA4/G0S2/FABP5/ADIPOQ	6
BP	GO:0120161	regulation of cold-induced thermogenesis	6/38	146/18800	4.45E-07	7.62E-05	5.25E-05	FABP4/ACSL1/LAMA4/G0S2/FABP5/ADIPOQ	6
BP	GO:0071398	cellular response to fatty acid	4/38	35/18800	7.10E-07	7.90E-05	5.44E-05	AKR1C1/LPL/AKR1C3/AKR1C4	4
BP	GO:1990845	adaptive thermogenesis	6/38	159/18800	7.35E-07	7.90E-05	5.44E-05	FABP4/ACSL1/LAMA4/G0S2/FABP5/ADIPOQ	6
BP	GO:0006633	fatty acid biosynthetic process	6/38	162/18800	8.20E-07	7.90E-05	5.44E-05	LPL/AKR1C3/ABCD2/FABP5/FASN/ACADVL	6
BP	GO:0008207	C21-steroid hormone metabolic process	4/38	37/18800	8.93E-07	7.90E-05	5.44E-05	AKR1C1/EDNRB/AKR1C3/AKR1C4	4
BP	GO:0030638	polyketide metabolic process	3/38	10/18800	9.05E-07	7.90E-05	5.44E-05	AKR1C1/AKR1C3/AKR1C4	3
BP	GO:0030647	aminoglycoside antibiotic metabolic process	3/38	10/18800	9.05E-07	7.90E-05	5.44E-05	AKR1C1/AKR1C3/AKR1C4	3
BP	GO:0044598	doxorubicin metabolic process	3/38	10/18800	9.05E-07	7.90E-05	5.44E-05	AKR1C1/AKR1C3/AKR1C4	3
BP	GO:0006869	lipid transport	8/38	391/18800	9.23E-07	7.90E-05	5.44E-05	FABP4/AKR1C1/ACSL1/CIDEC/AKR1C4/ABCD2/FABP5/ADIPOQ	8
BP	GO:0120162	positive regulation of cold-induced thermogenesis	5/38	98/18800	1.52E-06	0.000122557	8.44E-05	FABP4/ACSL1/G0S2/FABP5/ADIPOQ	5
BP	GO:0034308	primary alcohol metabolic process	5/38	105/18800	2.14E-06	0.000162901	0.000112147	AKR1C1/EDNRB/AKR1C3/AKR1C4/IGF1	5
BP	GO:0046394	carboxylic acid biosynthetic process	7/38	316/18800	2.86E-06	0.000182066	0.000125341	LPL/AKR1C3/AKR1C4/ABCD2/FABP5/FASN/ACADVL	7
BP	GO:0015849	organic acid transport	7/38	318/18800	2.98E-06	0.000182066	0.000125341	FABP4/AKR1C1/ACSL1/AKR1C4/ABCD2/FABP5/SLC7A6	7
BP	GO:0016053	organic acid biosynthetic process	7/38	318/18800	2.98E-06	0.000182066	0.000125341	LPL/AKR1C3/AKR1C4/ABCD2/FABP5/FASN/ACADVL	7
BP	GO:0006692	prostanoid metabolic process	4/38	50/18800	3.06E-06	0.000182066	0.000125341	AKR1C1/AKR1C3/AKR1C4/FABP5	4
BP	GO:0006693	prostaglandin metabolic process	4/38	50/18800	3.06E-06	0.000182066	0.000125341	AKR1C1/AKR1C3/AKR1C4/FABP5	4
BP	GO:0033559	unsaturated fatty acid metabolic process	5/38	115/18800	3.35E-06	0.000191366	0.000131744	AKR1C1/AKR1C3/AKR1C4/ABCD2/FABP5	5
BP	GO:0042448	progesterone metabolic process	3/38	16/18800	4.19E-06	0.000229596	0.000158062	AKR1C1/AKR1C3/AKR1C4	3
BP	GO:0010565	regulation of cellular ketone metabolic process	5/38	132/18800	6.59E-06	0.000347261	0.000239067	AKR1C3/ABCD2/FABP5/ACADVL/ADIPOQ	5
BP	GO:0045444	fat cell differentiation	6/38	237/18800	7.42E-06	0.000376517	0.000259208	FABP4/LPL/SORT1/SFRP2/ADIPOQ/TMEM64	6
BP	GO:0070293	renal absorption	3/38	20/18800	8.48E-06	0.00041499	0.000285694	EDNRB/AKR1C3/ADIPOQ	3
BP	GO:0015909	long-chain fatty acid transport	4/38	66/18800	9.35E-06	0.000429623	0.000295768	FABP4/ACSL1/ABCD2/FABP5	4
BP	GO:0045598	regulation of fat cell differentiation	5/38	142/18800	9.41E-06	0.000429623	0.000295768	LPL/SORT1/SFRP2/ADIPOQ/TMEM64	5
BP	GO:0016137	glycoside metabolic process	3/38	22/18800	1.14E-05	0.000489158	0.000336754	AKR1C1/AKR1C3/AKR1C4	3
BP	GO:1902644	tertiary alcohol metabolic process	3/38	22/18800	1.14E-05	0.000489158	0.000336754	AKR1C1/AKR1C3/AKR1C4	3
BP	GO:0007584	response to nutrient	5/38	150/18800	1.23E-05	0.000509667	0.000350873	ACSL1/LPL/AKR1C3/SFRP2/ADIPOQ	5
BP	GO:0019217	regulation of fatty acid metabolic process	4/38	92/18800	3.49E-05	0.00140621	0.000968086	ABCD2/FABP5/ACADVL/ADIPOQ	4
BP	GO:0016042	lipid catabolic process	6/38	327/18800	4.57E-05	0.001771224	0.001219375	LPL/AKR1C3/PLIN1/ABCD2/ACADVL/ADIPOQ	6
BP	GO:0015908	fatty acid transport	4/38	99/18800	4.65E-05	0.001771224	0.001219375	FABP4/ACSL1/ABCD2/FABP5	4
BP	GO:0062012	regulation of small molecule metabolic process	6/38	342/18800	5.86E-05	0.002169165	0.001493332	AKR1C3/ABCD2/FABP5/IGF1/ACADVL/ADIPOQ	6
BP	GO:1901661	quinone metabolic process	3/38	38/18800	6.12E-05	0.002206651	0.001519139	AKR1C1/AKR1C3/AKR1C4	3
BP	GO:0019432	triglyceride biosynthetic process	3/38	40/18800	7.15E-05	0.002511084	0.001728722	ACSL1/LPL/GPAM	3
BP	GO:0044242	cellular lipid catabolic process	5/38	219/18800	7.52E-05	0.002575667	0.001773183	LPL/AKR1C3/ABCD2/ACADVL/ADIPOQ	5
BP	GO:1904659	glucose transmembrane transport	4/38	113/18800	7.80E-05	0.002576529	0.001773777	SORT1/FABP5/IGF1/ADIPOQ	4
BP	GO:0006066	alcohol metabolic process	6/38	361/18800	7.90E-05	0.002576529	0.001773777	AKR1C1/EDNRB/AKR1C3/AKR1C4/IGF1/ACADVL	6
BP	GO:0008645	hexose transmembrane transport	4/38	117/18800	8.93E-05	0.002845441	0.001958905	SORT1/FABP5/IGF1/ADIPOQ	4
BP	GO:0015749	monosaccharide transmembrane transport	4/38	119/18800	9.54E-05	0.002969863	0.002044562	SORT1/FABP5/IGF1/ADIPOQ	4
BP	GO:0006690	icosanoid metabolic process	4/38	121/18800	0.00010175	0.003097733	0.002132592	AKR1C1/AKR1C3/AKR1C4/FABP5	4
BP	GO:0046460	neutral lipid biosynthetic process	3/38	48/18800	0.000123751	0.003607212	0.002483336	ACSL1/LPL/GPAM	3
BP	GO:0046463	acylglycerol biosynthetic process	3/38	48/18800	0.000123751	0.003607212	0.002483336	ACSL1/LPL/GPAM	3
BP	GO:0042304	regulation of fatty acid biosynthetic process	3/38	49/18800	0.000131638	0.003757171	0.002586573	ABCD2/FABP5/ACADVL	3
BP	GO:0034219	carbohydrate transmembrane transport	4/38	131/18800	0.000138318	0.003867261	0.002662363	SORT1/FABP5/IGF1/ADIPOQ	4
BP	GO:0009409	response to cold	3/38	51/18800	0.000148379	0.004065579	0.002798893	LPL/PLIN1/ACADVL	3
BP	GO:0006636	unsaturated fatty acid biosynthetic process	3/38	52/18800	0.000157244	0.004224002	0.002907957	AKR1C3/ABCD2/FABP5	3
BP	GO:0034754	cellular hormone metabolic process	4/38	137/18800	0.000164361	0.004330272	0.002981117	AKR1C1/EDNRB/AKR1C3/AKR1C4	4
BP	GO:2000377	regulation of reactive oxygen species metabolic process	4/38	147/18800	0.000215391	0.005567646	0.00383297	AKR1C1/AKR1C3/ABCD2/DCXR	4
BP	GO:0019748	secondary metabolic process	3/38	59/18800	0.000229059	0.005811321	0.004000725	AKR1C1/AKR1C3/AKR1C4	3
BP	GO:0008643	carbohydrate transport	4/38	156/18800	0.000270302	0.00673298	0.004635228	SORT1/FABP5/IGF1/ADIPOQ	4
BP	GO:0120254	olefinic compound metabolic process	4/38	157/18800	0.000276969	0.006775838	0.004664734	AKR1C1/EDNRB/AKR1C3/AKR1C4	4
BP	GO:0006081	cellular aldehyde metabolic process	3/38	66/18800	0.000319297	0.007674336	0.005283293	AKR1C1/EDNRB/AKR1C3	3
BP	GO:0045600	positive regulation of fat cell differentiation	3/38	67/18800	0.000333799	0.007884562	0.00542802	LPL/SFRP2/TMEM64	3
BP	GO:2000379	positive regulation of reactive oxygen species metabolic process	3/38	71/18800	0.00039604	0.009143438	0.006294676	AKR1C1/AKR1C3/DCXR	3
BP	GO:0055088	lipid homeostasis	4/38	173/18800	0.000400443	0.009143438	0.006294676	FABP4/AKR1C1/LPL/GPAM	4
BP	GO:2001279	regulation of unsaturated fatty acid biosynthetic process	2/38	15/18800	0.000410842	0.009227098	0.00635227	ABCD2/FABP5	2
BP	GO:0046890	regulation of lipid biosynthetic process	4/38	175/18800	0.000418243	0.009241819	0.006362405	AKR1C3/ABCD2/FABP5/ACADVL	4
BP	GO:0006091	generation of precursor metabolites and energy	6/38	494/18800	0.000431465	0.009382646	0.006459355	AKR1C4/CYB5A/IGF1/ACADVL/ADIPOQ/GBE1	6
BP	GO:0008202	steroid metabolic process	5/38	323/18800	0.000457431	0.009791882	0.006741088	AKR1C1/EDNRB/AKR1C3/AKR1C4/ACADVL	5
BP	GO:0009266	response to temperature stimulus	4/38	180/18800	0.000465212	0.00980524	0.006750284	LPL/PLIN1/IGF1/ACADVL	4
BP	GO:0006635	fatty acid beta-oxidation	3/38	76/18800	0.000483745	0.010041377	0.00691285	ABCD2/ACADVL/ADIPOQ	3
BP	GO:0010827	regulation of glucose transmembrane transport	3/38	78/18800	0.000522035	0.010674452	0.007348682	FABP5/IGF1/ADIPOQ	3
BP	GO:0046323	glucose import	3/38	79/18800	0.000541887	0.010917431	0.007515957	SORT1/IGF1/ADIPOQ	3
BP	GO:0019216	regulation of lipid metabolic process	5/38	339/18800	0.000569869	0.011314798	0.007789519	AKR1C3/ABCD2/FABP5/ACADVL/ADIPOQ	5
BP	GO:1902001	fatty acid transmembrane transport	2/38	18/18800	0.000596369	0.011671788	0.008035284	ACSL1/ABCD2	2
BP	GO:0001523	retinoid metabolic process	3/38	84/18800	0.000648404	0.012511451	0.008613339	AKR1C1/AKR1C3/AKR1C4	3
BP	GO:0042574	retinal metabolic process	2/38	19/18800	0.00066568	0.012666419	0.008720024	AKR1C1/AKR1C3	2
BP	GO:0006006	glucose metabolic process	4/38	201/18800	0.000704231	0.013216391	0.009098645	FABP5/IGF1/ADIPOQ/DCXR	4
BP	GO:0016101	diterpenoid metabolic process	3/38	87/18800	0.000718287	0.013298015	0.009154838	AKR1C1/AKR1C3/AKR1C4	3
BP	GO:1901657	glycosyl compound metabolic process	3/38	90/18800	0.000792801	0.014481823	0.009969814	AKR1C1/AKR1C3/AKR1C4	3
BP	GO:0061318	renal filtration cell differentiation	2/38	22/18800	0.00089582	0.015799996	0.010877293	EDNRB/ADIPOQ	2
BP	GO:0072112	podocyte differentiation	2/38	22/18800	0.00089582	0.015799996	0.010877293	EDNRB/ADIPOQ	2
BP	GO:1905954	positive regulation of lipid localization	3/38	94/18800	0.000899562	0.015799996	0.010877293	ACSL1/LPL/ADIPOQ	3
BP	GO:0072311	glomerular epithelial cell differentiation	2/38	23/18800	0.000979887	0.016958692	0.011674981	EDNRB/ADIPOQ	2
BP	GO:0097191	extrinsic apoptotic signaling pathway	4/38	221/18800	0.001002669	0.016958692	0.011674981	SORT1/G0S2/SFRP2/IGF1	4
BP	GO:0006721	terpenoid metabolic process	3/38	98/18800	0.001015046	0.016958692	0.011674981	AKR1C1/AKR1C3/AKR1C4	3
BP	GO:0042632	cholesterol homeostasis	3/38	98/18800	0.001015046	0.016958692	0.011674981	FABP4/AKR1C1/LPL	3
BP	GO:0055092	sterol homeostasis	3/38	99/18800	0.001045311	0.017253937	0.011878238	FABP4/AKR1C1/LPL	3
BP	GO:0050727	regulation of inflammatory response	5/38	394/18800	0.001119652	0.018152857	0.012497088	FABP4/LPL/EDNRB/IGF1/ADIPOQ	5
BP	GO:0009062	fatty acid catabolic process	3/38	102/18800	0.001139522	0.018152857	0.012497088	ABCD2/ACADVL/ADIPOQ	3
BP	GO:0062014	negative regulation of small molecule metabolic process	3/38	102/18800	0.001139522	0.018152857	0.012497088	AKR1C3/ACADVL/ADIPOQ	3
BP	GO:0042445	hormone metabolic process	4/38	230/18800	0.001162331	0.018181101	0.012516532	AKR1C1/EDNRB/AKR1C3/AKR1C4	4
BP	GO:0006641	triglyceride metabolic process	3/38	103/18800	0.001172078	0.018181101	0.012516532	ACSL1/LPL/GPAM	3
BP	GO:0072593	reactive oxygen species metabolic process	4/38	231/18800	0.001181108	0.018181101	0.012516532	AKR1C1/AKR1C3/ABCD2/DCXR	4
BP	GO:0072010	glomerular epithelium development	2/38	26/18800	0.001253945	0.019087833	0.01314076	EDNRB/ADIPOQ	2
BP	GO:0019395	fatty acid oxidation	3/38	106/18800	0.001273254	0.019168771	0.01319648	ABCD2/ACADVL/ADIPOQ	3
BP	GO:0009410	response to xenobiotic stimulus	5/38	411/18800	0.001350394	0.020109135	0.013843861	AKR1C1/ACSL1/LPL/SFRP2/ADIPOQ	5
BP	GO:0001649	osteoblast differentiation	4/38	241/18800	0.001380771	0.020340391	0.014003066	SFRP2/FASN/IGF1/TMEM64	4
BP	GO:0019318	hexose metabolic process	4/38	242/18800	0.001401955	0.020432748	0.014066648	FABP5/IGF1/ADIPOQ/DCXR	4
BP	GO:0042104	positive regulation of activated T cell proliferation	2/38	28/18800	0.001454724	0.020978653	0.014442469	GPAM/IGF1	2
BP	GO:0001503	ossification	5/38	420/18800	0.001485948	0.021069198	0.014504803	SORT1/SFRP2/FASN/IGF1/TMEM64	5
BP	GO:0034440	lipid oxidation	3/38	112/18800	0.001491761	0.021069198	0.014504803	ABCD2/ACADVL/ADIPOQ	3
BP	GO:0003014	renal system process	3/38	114/18800	0.001569495	0.021940905	0.015104918	EDNRB/AKR1C3/ADIPOQ	3
BP	GO:0045017	glycerolipid biosynthetic process	4/38	253/18800	0.001650221	0.022836393	0.015721404	ACSL1/LPL/GPAM/FABP5	4
BP	GO:0006720	isoprenoid metabolic process	3/38	117/18800	0.001690793	0.023163869	0.015946851	AKR1C1/AKR1C3/AKR1C4	3
BP	GO:0015721	bile acid and bile salt transport	2/38	31/18800	0.001782718	0.024181427	0.016647375	AKR1C1/AKR1C4	2
BP	GO:0005996	monosaccharide metabolic process	4/38	261/18800	0.001848989	0.024545578	0.01689807	FABP5/IGF1/ADIPOQ/DCXR	4
BP	GO:0001516	prostaglandin biosynthetic process	2/38	32/18800	0.001899147	0.024545578	0.01689807	AKR1C3/FABP5	2
BP	GO:0010743	regulation of macrophage derived foam cell differentiation	2/38	32/18800	0.001899147	0.024545578	0.01689807	LPL/ADIPOQ	2
BP	GO:0046320	regulation of fatty acid oxidation	2/38	32/18800	0.001899147	0.024545578	0.01689807	ABCD2/ACADVL	2
BP	GO:0046457	prostanoid biosynthetic process	2/38	32/18800	0.001899147	0.024545578	0.01689807	AKR1C3/FABP5	2
BP	GO:0031667	response to nutrient levels	5/38	446/18800	0.001934229	0.024765363	0.017049378	ACSL1/LPL/AKR1C3/SFRP2/ADIPOQ	5
BP	GO:0072329	monocarboxylic acid catabolic process	3/38	124/18800	0.001996244	0.024920433	0.017156133	ABCD2/ACADVL/ADIPOQ	3
BP	GO:0051930	regulation of sensory perception of pain	2/38	33/18800	0.002019101	0.024920433	0.017156133	EDNRB/FABP5	2
BP	GO:0051931	regulation of sensory perception	2/38	33/18800	0.002019101	0.024920433	0.017156133	EDNRB/FABP5	2
BP	GO:0098801	regulation of renal system process	2/38	33/18800	0.002019101	0.024920433	0.017156133	EDNRB/ADIPOQ	2
BP	GO:0000038	very long-chain fatty acid metabolic process	2/38	35/18800	0.002269528	0.027761194	0.019111817	ACSL1/ABCD2	2
BP	GO:0006639	acylglycerol metabolic process	3/38	131/18800	0.002334055	0.028297836	0.019481261	ACSL1/LPL/GPAM	3
BP	GO:0006638	neutral lipid metabolic process	3/38	132/18800	0.002385023	0.028590997	0.019683083	ACSL1/LPL/GPAM	3
BP	GO:0030851	granulocyte differentiation	2/38	36/18800	0.002399974	0.028590997	0.019683083	FASN/ADIPOQ	2
BP	GO:0046326	positive regulation of glucose import	2/38	37/18800	0.00253389	0.029926111	0.020602225	IGF1/ADIPOQ	2
BP	GO:0045667	regulation of osteoblast differentiation	3/38	136/18800	0.002595798	0.030395236	0.020925187	SFRP2/IGF1/TMEM64	3
BP	GO:0009991	response to extracellular stimulus	5/38	479/18800	0.002637599	0.030622969	0.021081967	ACSL1/LPL/AKR1C3/SFRP2/ADIPOQ	5
BP	GO:0010742	macrophage derived foam cell differentiation	2/38	38/18800	0.002671261	0.030753173	0.021171604	LPL/ADIPOQ	2
BP	GO:0031644	regulation of nervous system process	3/38	138/18800	0.002705371	0.030886315	0.021263264	EDNRB/FABP5/SHISA9	3
BP	GO:0045923	positive regulation of fatty acid metabolic process	2/38	39/18800	0.002812074	0.031578211	0.021739591	ABCD2/ADIPOQ	2
BP	GO:0090077	foam cell differentiation	2/38	39/18800	0.002812074	0.031578211	0.021739591	LPL/ADIPOQ	2
BP	GO:1901652	response to peptide	5/38	491/18800	0.002934502	0.032685098	0.022501612	LPL/EDNRB/SORT1/IGF1/ADIPOQ	5
BP	GO:0010817	regulation of hormone levels	5/38	496/18800	0.003065117	0.033864604	0.023313627	AKR1C1/EDNRB/AKR1C3/AKR1C4/ADIPOQ	5
BP	GO:0062013	positive regulation of small molecule metabolic process	3/38	146/18800	0.003172141	0.034766664	0.023934637	ABCD2/IGF1/ADIPOQ	3
BP	GO:1905039	carboxylic acid transmembrane transport	3/38	152/18800	0.003552778	0.038432359	0.026458236	ACSL1/ABCD2/SLC7A6	3
BP	GO:0010828	positive regulation of glucose transmembrane transport	2/38	44/18800	0.003567292	0.038432359	0.026458236	IGF1/ADIPOQ	2
BP	GO:1903825	organic acid transmembrane transport	3/38	153/18800	0.003618813	0.038432359	0.026458236	ACSL1/ABCD2/SLC7A6	3
BP	GO:2001236	regulation of extrinsic apoptotic signaling pathway	3/38	153/18800	0.003618813	0.038432359	0.026458236	G0S2/SFRP2/IGF1	3
BP	GO:0042551	neuron maturation	2/38	45/18800	0.003728471	0.038952987	0.026816655	EDNRB/NRCAM	2
BP	GO:0046006	regulation of activated T cell proliferation	2/38	45/18800	0.003728471	0.038952987	0.026816655	GPAM/IGF1	2
BP	GO:1905952	regulation of lipid localization	3/38	155/18800	0.003753134	0.038952987	0.026816655	ACSL1/LPL/ADIPOQ	3
BP	GO:0005978	glycogen biosynthetic process	2/38	46/18800	0.003892996	0.039801526	0.02740082	IGF1/GBE1	2
BP	GO:0009250	glucan biosynthetic process	2/38	46/18800	0.003892996	0.039801526	0.02740082	IGF1/GBE1	2
BP	GO:0120163	negative regulation of cold-induced thermogenesis	2/38	47/18800	0.004060855	0.041210154	0.028370571	LAMA4/ADIPOQ	2
BP	GO:0035850	epithelial cell differentiation involved in kidney development	2/38	48/18800	0.004232033	0.042013661	0.028923734	EDNRB/ADIPOQ	2
BP	GO:0050798	activated T cell proliferation	2/38	48/18800	0.004232033	0.042013661	0.028923734	GPAM/IGF1	2
BP	GO:0061028	establishment of endothelial barrier	2/38	48/18800	0.004232033	0.042013661	0.028923734	EDNRB/FASN	2
BP	GO:0008206	bile acid metabolic process	2/38	49/18800	0.004406518	0.042815103	0.029475476	AKR1C1/AKR1C4	2
BP	GO:0010656	negative regulation of muscle cell apoptotic process	2/38	49/18800	0.004406518	0.042815103	0.029475476	SFRP2/IGF1	2
BP	GO:0050873	brown fat cell differentiation	2/38	49/18800	0.004406518	0.042815103	0.029475476	FABP4/ADIPOQ	2
BP	GO:0071466	cellular response to xenobiotic stimulus	3/38	168/18800	0.004700693	0.045351761	0.031221804	AKR1C1/ACSL1/ADIPOQ	3
BP	GO:0030178	negative regulation of Wnt signaling pathway	3/38	174/18800	0.005182552	0.049651021	0.034181571	APCDD1/SFRP2/TMEM64	3
BP	GO:0032640	tumor necrosis factor production	3/38	182/18800	0.005869936	0.055460772	0.038181215	LPL/IGF1/ADIPOQ	3
BP	GO:0032680	regulation of tumor necrosis factor production	3/38	182/18800	0.005869936	0.055460772	0.038181215	LPL/IGF1/ADIPOQ	3
BP	GO:0046456	icosanoid biosynthetic process	2/38	57/18800	0.005919837	0.055549152	0.038242059	AKR1C3/FABP5	2
BP	GO:0061005	cell differentiation involved in kidney development	2/38	58/18800	0.006123484	0.057069203	0.039288518	EDNRB/ADIPOQ	2
BP	GO:0071706	tumor necrosis factor superfamily cytokine production	3/38	187/18800	0.006326051	0.057816793	0.039803186	LPL/IGF1/ADIPOQ	3
BP	GO:1903555	regulation of tumor necrosis factor superfamily cytokine production	3/38	187/18800	0.006326051	0.057816793	0.039803186	LPL/IGF1/ADIPOQ	3
BP	GO:0045599	negative regulation of fat cell differentiation	2/38	59/18800	0.006330306	0.057816793	0.039803186	SORT1/ADIPOQ	2
BP	GO:0009749	response to glucose	3/38	189/18800	0.006514276	0.058563376	0.040317161	LPL/GPAM/ADIPOQ	3
BP	GO:0043407	negative regulation of MAP kinase activity	2/38	60/18800	0.006540289	0.058563376	0.040317161	SFRP2/ADIPOQ	2
BP	GO:0046324	regulation of glucose import	2/38	60/18800	0.006540289	0.058563376	0.040317161	IGF1/ADIPOQ	2
BP	GO:0034113	heterotypic cell-cell adhesion	2/38	61/18800	0.006753422	0.059362474	0.040867289	NRCAM/ADIPOQ	2
BP	GO:0051055	negative regulation of lipid biosynthetic process	2/38	61/18800	0.006753422	0.059362474	0.040867289	AKR1C3/ACADVL	2
BP	GO:0044282	small molecule catabolic process	4/38	376/18800	0.006797454	0.059362474	0.040867289	AKR1C3/ABCD2/ACADVL/ADIPOQ	4
BP	GO:0045664	regulation of neuron differentiation	3/38	192/18800	0.006802853	0.059362474	0.040867289	EDNRB/SFRP2/NRCAM	3
BP	GO:0009746	response to hexose	3/38	193/18800	0.006900716	0.059835326	0.041192818	LPL/GPAM/ADIPOQ	3
BP	GO:0001885	endothelial cell development	2/38	64/18800	0.007411584	0.063067512	0.043417972	EDNRB/FASN	2
BP	GO:0040014	regulation of multicellular organism growth	2/38	64/18800	0.007411584	0.063067512	0.043417972	GPAM/IGF1	2
BP	GO:0045995	regulation of embryonic development	2/38	64/18800	0.007411584	0.063067512	0.043417972	LAMA4/SFRP2	2
BP	GO:0034284	response to monosaccharide	3/38	200/18800	0.007609346	0.064350643	0.044301326	LPL/GPAM/ADIPOQ	3
BP	GO:0032835	glomerulus development	2/38	66/18800	0.007865867	0.066111886	0.04551383	EDNRB/ADIPOQ	2
BP	GO:0002064	epithelial cell development	3/38	203/18800	0.007925774	0.066209213	0.045580834	EDNRB/FASN/ADIPOQ	3
BP	GO:0033692	cellular polysaccharide biosynthetic process	2/38	67/18800	0.008097623	0.067122237	0.046209392	IGF1/GBE1	2
BP	GO:0046486	glycerolipid metabolic process	4/38	396/18800	0.008133059	0.067122237	0.046209392	ACSL1/LPL/GPAM/FABP5	4
BP	GO:0032370	positive regulation of lipid transport	2/38	69/18800	0.0085703	0.069982398	0.048178432	ACSL1/ADIPOQ	2
BP	GO:0016051	carbohydrate biosynthetic process	3/38	209/18800	0.008581783	0.069982398	0.048178432	IGF1/ADIPOQ/GBE1	3
BP	GO:0002573	myeloid leukocyte differentiation	3/38	210/18800	0.008694137	0.070212397	0.048336771	FASN/ADIPOQ/TMEM64	3
BP	GO:0043434	response to peptide hormone	4/38	404/18800	0.008712487	0.070212397	0.048336771	LPL/EDNRB/SORT1/ADIPOQ	4
BP	GO:0032722	positive regulation of chemokine production	2/38	70/18800	0.008811196	0.070592622	0.048598532	LPL/ADIPOQ	2
BP	GO:0006469	negative regulation of protein kinase activity	3/38	213/18800	0.009036407	0.071559984	0.049264499	FABP4/SFRP2/ADIPOQ	3
BP	GO:0034764	positive regulation of transmembrane transport	3/38	213/18800	0.009036407	0.071559984	0.049264499	ACSL1/IGF1/ADIPOQ	3
BP	GO:0030258	lipid modification	3/38	216/18800	0.009386516	0.073905328	0.05087912	ABCD2/ACADVL/ADIPOQ	3
BP	GO:0005977	glycogen metabolic process	2/38	73/18800	0.009551963	0.074778225	0.051480054	IGF1/GBE1	2
BP	GO:0000271	polysaccharide biosynthetic process	2/38	74/18800	0.00980487	0.075042861	0.051662238	IGF1/GBE1	2
BP	GO:0006073	cellular glucan metabolic process	2/38	74/18800	0.00980487	0.075042861	0.051662238	IGF1/GBE1	2
BP	GO:0044042	glucan metabolic process	2/38	74/18800	0.00980487	0.075042861	0.051662238	IGF1/GBE1	2
BP	GO:0045669	positive regulation of osteoblast differentiation	2/38	74/18800	0.00980487	0.075042861	0.051662238	SFRP2/IGF1	2
BP	GO:0032720	negative regulation of tumor necrosis factor production	2/38	77/18800	0.010581372	0.080312621	0.055290133	IGF1/ADIPOQ	2
BP	GO:0009743	response to carbohydrate	3/38	226/18800	0.010610646	0.080312621	0.055290133	LPL/GPAM/ADIPOQ	3
BP	GO:0034637	cellular carbohydrate biosynthetic process	2/38	79/18800	0.011113733	0.083201168	0.057278714	IGF1/GBE1	2
BP	GO:1903556	negative regulation of tumor necrosis factor superfamily cytokine production	2/38	79/18800	0.011113733	0.083201168	0.057278714	IGF1/ADIPOQ	2
BP	GO:0010660	regulation of muscle cell apoptotic process	2/38	81/18800	0.011657734	0.086799431	0.05975589	SFRP2/IGF1	2
BP	GO:0033673	negative regulation of kinase activity	3/38	236/18800	0.011923579	0.088298938	0.060788205	FABP4/SFRP2/ADIPOQ	3
BP	GO:0046395	carboxylic acid catabolic process	3/38	238/18800	0.012196923	0.089476954	0.061599194	ABCD2/ACADVL/ADIPOQ	3
BP	GO:0014910	regulation of smooth muscle cell migration	2/38	83/18800	0.012213278	0.089476954	0.061599194	IGF1/ADIPOQ	2
BP	GO:0097006	regulation of plasma lipoprotein particle levels	2/38	84/18800	0.012495348	0.091056524	0.062686627	LPL/ADIPOQ	2
BP	GO:0016054	organic acid catabolic process	3/38	242/18800	0.012754435	0.091192532	0.06278026	ABCD2/ACADVL/ADIPOQ	3
BP	GO:0016055	Wnt signaling pathway	4/38	452/18800	0.01276316	0.091192532	0.06278026	EDNRB/APCDD1/SFRP2/TMEM64	4
BP	GO:0008625	extrinsic apoptotic signaling pathway via death domain receptors	2/38	85/18800	0.012780267	0.091192532	0.06278026	SORT1/SFRP2	2
BP	GO:0010657	muscle cell apoptotic process	2/38	85/18800	0.012780267	0.091192532	0.06278026	SFRP2/IGF1	2
BP	GO:0198738	cell-cell signaling by wnt	4/38	454/18800	0.012954137	0.091811246	0.063206205	EDNRB/APCDD1/SFRP2/TMEM64	4
BP	GO:0006112	energy reserve metabolic process	2/38	86/18800	0.013068024	0.091811246	0.063206205	IGF1/GBE1	2
BP	GO:1904705	regulation of vascular associated smooth muscle cell proliferation	2/38	86/18800	0.013068024	0.091811246	0.063206205	IGF1/ADIPOQ	2
BP	GO:0031668	cellular response to extracellular stimulus	3/38	245/18800	0.013182069	0.092139971	0.063432512	LPL/AKR1C3/SFRP2	3
BP	GO:0071695	anatomical structure maturation	3/38	246/18800	0.013326428	0.092430759	0.063632701	EDNRB/NRCAM/IGF1	3
BP	GO:1990874	vascular associated smooth muscle cell proliferation	2/38	87/18800	0.013358606	0.092430759	0.063632701	IGF1/ADIPOQ	2
BP	GO:0014909	smooth muscle cell migration	2/38	91/18800	0.014548949	0.100161103	0.068954551	IGF1/ADIPOQ	2
BP	GO:0045927	positive regulation of growth	3/38	256/18800	0.014820136	0.101517932	0.069888642	GPAM/SFRP2/IGF1	3
BP	GO:0006637	acyl-CoA metabolic process	2/38	93/18800	0.015160762	0.102822991	0.070787092	ACSL1/GPAM	2
BP	GO:0035383	thioester metabolic process	2/38	93/18800	0.015160762	0.102822991	0.070787092	ACSL1/GPAM	2
BP	GO:0032868	response to insulin	3/38	259/18800	0.015286087	0.103162264	0.07102066	LPL/SORT1/ADIPOQ	3
BP	GO:0050730	regulation of peptidyl-tyrosine phosphorylation	3/38	261/18800	0.015601313	0.104773527	0.072129912	SFRP2/IGF1/ADIPOQ	3
BP	GO:0032642	regulation of chemokine production	2/38	97/18800	0.016417203	0.108654919	0.074802003	LPL/ADIPOQ	2
BP	GO:0044264	cellular polysaccharide metabolic process	2/38	97/18800	0.016417203	0.108654919	0.074802003	IGF1/GBE1	2
BP	GO:2001237	negative regulation of extrinsic apoptotic signaling pathway	2/38	97/18800	0.016417203	0.108654919	0.074802003	SFRP2/IGF1	2
BP	GO:0032602	chemokine production	2/38	98/18800	0.016738081	0.110246017	0.075897373	LPL/ADIPOQ	2
BP	GO:0019233	sensory perception of pain	2/38	99/18800	0.017061644	0.111331649	0.076644762	EDNRB/FABP5	2
BP	GO:0051348	negative regulation of transferase activity	3/38	270/18800	0.017065435	0.111331649	0.076644762	FABP4/SFRP2/ADIPOQ	3
BP	GO:0043255	regulation of carbohydrate biosynthetic process	2/38	102/18800	0.018048319	0.117185768	0.08067495	IGF1/ADIPOQ	2
BP	GO:0042102	positive regulation of T cell proliferation	2/38	103/18800	0.018382502	0.117364173	0.080797771	GPAM/IGF1	2
BP	GO:0046942	carboxylic acid transport	3/38	279/18800	0.018604474	0.117364173	0.080797771	AKR1C1/AKR1C4/SLC7A6	3
BP	GO:0014812	muscle cell migration	2/38	104/18800	0.018719311	0.117364173	0.080797771	IGF1/ADIPOQ	2
BP	GO:0019218	regulation of steroid metabolic process	2/38	104/18800	0.018719311	0.117364173	0.080797771	AKR1C3/ACADVL	2
BP	GO:0045833	negative regulation of lipid metabolic process	2/38	105/18800	0.019058736	0.117364173	0.080797771	AKR1C3/ACADVL	2
BP	GO:0002138	retinoic acid biosynthetic process	1/38	10/18800	0.020034656	0.117364173	0.080797771	AKR1C3	1
BP	GO:0006655	phosphatidylglycerol biosynthetic process	1/38	10/18800	0.020034656	0.117364173	0.080797771	GPAM	1
BP	GO:0015911	long-chain fatty acid import across plasma membrane	1/38	10/18800	0.020034656	0.117364173	0.080797771	ACSL1	1
BP	GO:0042045	epithelial fluid transport	1/38	10/18800	0.020034656	0.117364173	0.080797771	EDNRB	1
BP	GO:0090557	establishment of endothelial intestinal barrier	1/38	10/18800	0.020034656	0.117364173	0.080797771	FASN	1
BP	GO:0098917	retrograde trans-synaptic signaling	1/38	10/18800	0.020034656	0.117364173	0.080797771	FABP5	1
BP	GO:1904338	regulation of dopaminergic neuron differentiation	1/38	10/18800	0.020034656	0.117364173	0.080797771	SFRP2	1
BP	GO:1990535	neuron projection maintenance	1/38	10/18800	0.020034656	0.117364173	0.080797771	ABCD2	1
BP	GO:1990822	basic amino acid transmembrane transport	1/38	10/18800	0.020034656	0.117364173	0.080797771	SLC7A6	1
BP	GO:0044262	cellular carbohydrate metabolic process	3/38	287/18800	0.020035661	0.117364173	0.080797771	IGF1/ADIPOQ/GBE1	3
BP	GO:0005976	polysaccharide metabolic process	2/38	108/18800	0.020092588	0.117364173	0.080797771	IGF1/GBE1	2
BP	GO:0006805	xenobiotic metabolic process	2/38	108/18800	0.020092588	0.117364173	0.080797771	AKR1C1/ACSL1	2
BP	GO:0032611	interleukin-1 beta production	2/38	110/18800	0.020794691	0.117364173	0.080797771	LPL/IGF1	2
BP	GO:0032651	regulation of interleukin-1 beta production	2/38	110/18800	0.020794691	0.117364173	0.080797771	LPL/IGF1	2
BP	GO:0001676	long-chain fatty acid metabolic process	2/38	111/18800	0.021149569	0.117364173	0.080797771	ACSL1/AKR1C3	2
BP	GO:0072009	nephron epithelium development	2/38	111/18800	0.021149569	0.117364173	0.080797771	EDNRB/ADIPOQ	2
BP	GO:0021700	developmental maturation	3/38	296/18800	0.021717007	0.117364173	0.080797771	EDNRB/NRCAM/IGF1	3
BP	GO:0001660	fever generation	1/38	11/18800	0.022016491	0.117364173	0.080797771	EDNRB	1
BP	GO:0003096	renal sodium ion transport	1/38	11/18800	0.022016491	0.117364173	0.080797771	EDNRB	1
BP	GO:0007494	midgut development	1/38	11/18800	0.022016491	0.117364173	0.080797771	EDNRB	1
BP	GO:0008300	isoprenoid catabolic process	1/38	11/18800	0.022016491	0.117364173	0.080797771	AKR1C3	1
BP	GO:0008611	ether lipid biosynthetic process	1/38	11/18800	0.022016491	0.117364173	0.080797771	FASN	1
BP	GO:0010454	negative regulation of cell fate commitment	1/38	11/18800	0.022016491	0.117364173	0.080797771	SFRP2	1
BP	GO:0010739	positive regulation of protein kinase A signaling	1/38	11/18800	0.022016491	0.117364173	0.080797771	ADIPOQ	1
BP	GO:0015802	basic amino acid transport	1/38	11/18800	0.022016491	0.117364173	0.080797771	SLC7A6	1
BP	GO:0016102	diterpenoid biosynthetic process	1/38	11/18800	0.022016491	0.117364173	0.080797771	AKR1C3	1
BP	GO:0032000	positive regulation of fatty acid beta-oxidation	1/38	11/18800	0.022016491	0.117364173	0.080797771	ABCD2	1
BP	GO:0032351	negative regulation of hormone metabolic process	1/38	11/18800	0.022016491	0.117364173	0.080797771	AKR1C3	1
BP	GO:0033539	fatty acid beta-oxidation using acyl-CoA dehydrogenase	1/38	11/18800	0.022016491	0.117364173	0.080797771	ACADVL	1
BP	GO:0034115	negative regulation of heterotypic cell-cell adhesion	1/38	11/18800	0.022016491	0.117364173	0.080797771	ADIPOQ	1
BP	GO:0042487	regulation of odontogenesis of dentin-containing tooth	1/38	11/18800	0.022016491	0.117364173	0.080797771	APCDD1	1
BP	GO:0043084	penile erection	1/38	11/18800	0.022016491	0.117364173	0.080797771	EDNRB	1
BP	GO:0045161	neuronal ion channel clustering	1/38	11/18800	0.022016491	0.117364173	0.080797771	NRCAM	1
BP	GO:0046504	glycerol ether biosynthetic process	1/38	11/18800	0.022016491	0.117364173	0.080797771	FASN	1
BP	GO:0052646	alditol phosphate metabolic process	1/38	11/18800	0.022016491	0.117364173	0.080797771	GPAM	1
BP	GO:0070587	regulation of cell-cell adhesion involved in gastrulation	1/38	11/18800	0.022016491	0.117364173	0.080797771	ADIPOQ	1
BP	GO:0071872	cellular response to epinephrine stimulus	1/38	11/18800	0.022016491	0.117364173	0.080797771	ADIPOQ	1
BP	GO:0086100	endothelin receptor signaling pathway	1/38	11/18800	0.022016491	0.117364173	0.080797771	EDNRB	1
BP	GO:0090160	Golgi to lysosome transport	1/38	11/18800	0.022016491	0.117364173	0.080797771	SORT1	1
BP	GO:0090179	planar cell polarity pathway involved in neural tube closure	1/38	11/18800	0.022016491	0.117364173	0.080797771	SFRP2	1
BP	GO:0097384	cellular lipid biosynthetic process	1/38	11/18800	0.022016491	0.117364173	0.080797771	FASN	1
BP	GO:0002761	regulation of myeloid leukocyte differentiation	2/38	117/18800	0.023331714	0.117401286	0.080823321	ADIPOQ/TMEM64	2
BP	GO:0015718	monocarboxylic acid transport	2/38	117/18800	0.023331714	0.117401286	0.080823321	AKR1C1/AKR1C4	2
BP	GO:0045446	endothelial cell differentiation	2/38	117/18800	0.023331714	0.117401286	0.080823321	EDNRB/FASN	2
BP	GO:0032368	regulation of lipid transport	2/38	118/18800	0.023704115	0.117401286	0.080823321	ACSL1/ADIPOQ	2
BP	GO:0001967	suckling behavior	1/38	12/18800	0.023994423	0.117401286	0.080823321	UBR3	1
BP	GO:0007501	mesodermal cell fate specification	1/38	12/18800	0.023994423	0.117401286	0.080823321	SFRP2	1
BP	GO:0010642	negative regulation of platelet-derived growth factor receptor signaling pathway	1/38	12/18800	0.023994423	0.117401286	0.080823321	ADIPOQ	1
BP	GO:0019321	pentose metabolic process	1/38	12/18800	0.023994423	0.117401286	0.080823321	DCXR	1
BP	GO:0030656	regulation of vitamin metabolic process	1/38	12/18800	0.023994423	0.117401286	0.080823321	AKR1C3	1
BP	GO:0031650	regulation of heat generation	1/38	12/18800	0.023994423	0.117401286	0.080823321	EDNRB	1
BP	GO:0031953	negative regulation of protein autophosphorylation	1/38	12/18800	0.023994423	0.117401286	0.080823321	ADIPOQ	1
BP	GO:0034370	triglyceride-rich lipoprotein particle remodeling	1/38	12/18800	0.023994423	0.117401286	0.080823321	LPL	1
BP	GO:0034372	very-low-density lipoprotein particle remodeling	1/38	12/18800	0.023994423	0.117401286	0.080823321	LPL	1
BP	GO:0038180	nerve growth factor signaling pathway	1/38	12/18800	0.023994423	0.117401286	0.080823321	SORT1	1
BP	GO:0043568	positive regulation of insulin-like growth factor receptor signaling pathway	1/38	12/18800	0.023994423	0.117401286	0.080823321	IGF1	1
BP	GO:0046322	negative regulation of fatty acid oxidation	1/38	12/18800	0.023994423	0.117401286	0.080823321	ACADVL	1
BP	GO:0070417	cellular response to cold	1/38	12/18800	0.023994423	0.117401286	0.080823321	PLIN1	1
BP	GO:0070586	cell-cell adhesion involved in gastrulation	1/38	12/18800	0.023994423	0.117401286	0.080823321	ADIPOQ	1
BP	GO:0071285	cellular response to lithium ion	1/38	12/18800	0.023994423	0.117401286	0.080823321	FABP4	1
BP	GO:0072015	podocyte development	1/38	12/18800	0.023994423	0.117401286	0.080823321	ADIPOQ	1
BP	GO:0090178	regulation of establishment of planar polarity involved in neural tube closure	1/38	12/18800	0.023994423	0.117401286	0.080823321	SFRP2	1
BP	GO:1901503	ether biosynthetic process	1/38	12/18800	0.023994423	0.117401286	0.080823321	FASN	1
BP	GO:2000035	regulation of stem cell division	1/38	12/18800	0.023994423	0.117401286	0.080823321	SFRP2	1
BP	GO:0071496	cellular response to external stimulus	3/38	309/18800	0.024279099	0.118371406	0.081491187	LPL/AKR1C3/SFRP2	3
BP	GO:0060070	canonical Wnt signaling pathway	3/38	313/18800	0.025099197	0.119885513	0.082533553	EDNRB/SFRP2/TMEM64	3
BP	GO:0014902	myotube differentiation	2/38	122/18800	0.025218199	0.119885513	0.082533553	SORT1/IGF1	2
BP	GO:0071901	negative regulation of protein serine/threonine kinase activity	2/38	122/18800	0.025218199	0.119885513	0.082533553	SFRP2/ADIPOQ	2
BP	GO:0010906	regulation of glucose metabolic process	2/38	123/18800	0.025602787	0.119885513	0.082533553	IGF1/ADIPOQ	2
BP	GO:0010745	negative regulation of macrophage derived foam cell differentiation	1/38	13/18800	0.025968461	0.119885513	0.082533553	ADIPOQ	1
BP	GO:0016024	CDP-diacylglycerol biosynthetic process	1/38	13/18800	0.025968461	0.119885513	0.082533553	GPAM	1
BP	GO:0031392	regulation of prostaglandin biosynthetic process	1/38	13/18800	0.025968461	0.119885513	0.082533553	FABP5	1
BP	GO:0032341	aldosterone metabolic process	1/38	13/18800	0.025968461	0.119885513	0.082533553	EDNRB	1
BP	GO:0035810	positive regulation of urine volume	1/38	13/18800	0.025968461	0.119885513	0.082533553	EDNRB	1
BP	GO:0035815	positive regulation of renal sodium excretion	1/38	13/18800	0.025968461	0.119885513	0.082533553	EDNRB	1
BP	GO:0042659	regulation of cell fate specification	1/38	13/18800	0.025968461	0.119885513	0.082533553	SFRP2	1
BP	GO:0071481	cellular response to X-ray	1/38	13/18800	0.025968461	0.119885513	0.082533553	SFRP2	1
BP	GO:0072310	glomerular epithelial cell development	1/38	13/18800	0.025968461	0.119885513	0.082533553	ADIPOQ	1
BP	GO:0090177	establishment of planar polarity involved in neural tube closure	1/38	13/18800	0.025968461	0.119885513	0.082533553	SFRP2	1
BP	GO:1900121	negative regulation of receptor binding	1/38	13/18800	0.025968461	0.119885513	0.082533553	ADIPOQ	1
BP	GO:0046683	response to organophosphorus	2/38	124/18800	0.025989779	0.119885513	0.082533553	AKR1C1/ADIPOQ	2
BP	GO:0033865	nucleoside bisphosphate metabolic process	2/38	125/18800	0.026379166	0.120464858	0.082932395	ACSL1/GPAM	2
BP	GO:0033875	ribonucleoside bisphosphate metabolic process	2/38	125/18800	0.026379166	0.120464858	0.082932395	ACSL1/GPAM	2
BP	GO:0034032	purine nucleoside bisphosphate metabolic process	2/38	125/18800	0.026379166	0.120464858	0.082932395	ACSL1/GPAM	2
BP	GO:0015980	energy derivation by oxidation of organic compounds	3/38	321/18800	0.026784228	0.121908281	0.0839261	IGF1/ACADVL/GBE1	3
BP	GO:0008212	mineralocorticoid metabolic process	1/38	14/18800	0.02793861	0.123567113	0.085068101	EDNRB	1
BP	GO:0034392	negative regulation of smooth muscle cell apoptotic process	1/38	14/18800	0.02793861	0.123567113	0.085068101	IGF1	1
BP	GO:0035630	bone mineralization involved in bone maturation	1/38	14/18800	0.02793861	0.123567113	0.085068101	IGF1	1
BP	GO:0046341	CDP-diacylglycerol metabolic process	1/38	14/18800	0.02793861	0.123567113	0.085068101	GPAM	1
BP	GO:0071871	response to epinephrine	1/38	14/18800	0.02793861	0.123567113	0.085068101	ADIPOQ	1
BP	GO:0072531	pyrimidine-containing compound transmembrane transport	1/38	14/18800	0.02793861	0.123567113	0.085068101	SLC25A36	1
BP	GO:0032612	interleukin-1 production	2/38	129/18800	0.027960442	0.123567113	0.085068101	LPL/IGF1	2
BP	GO:0032652	regulation of interleukin-1 production	2/38	129/18800	0.027960442	0.123567113	0.085068101	LPL/IGF1	2
BP	GO:2000027	regulation of animal organ morphogenesis	2/38	129/18800	0.027960442	0.123567113	0.085068101	APCDD1/SFRP2	2
BP	GO:0048565	digestive tract development	2/38	130/18800	0.02836164	0.124907575	0.085990924	EDNRB/SFRP2	2
BP	GO:0048638	regulation of developmental growth	3/38	329/18800	0.028528992	0.124907575	0.085990924	GPAM/NRCAM/IGF1	3
BP	GO:0003158	endothelium development	2/38	133/18800	0.029579174	0.124907575	0.085990924	EDNRB/FASN	2
BP	GO:0003214	cardiac left ventricle morphogenesis	1/38	15/18800	0.029904879	0.124907575	0.085990924	SFRP2	1
BP	GO:0010889	regulation of sequestering of triglyceride	1/38	15/18800	0.029904879	0.124907575	0.085990924	LPL	1
BP	GO:0030202	heparin metabolic process	1/38	15/18800	0.029904879	0.124907575	0.085990924	EDNRB	1
BP	GO:0030852	regulation of granulocyte differentiation	1/38	15/18800	0.029904879	0.124907575	0.085990924	ADIPOQ	1
BP	GO:0034310	primary alcohol catabolic process	1/38	15/18800	0.029904879	0.124907575	0.085990924	AKR1C3	1
BP	GO:0035358	regulation of peroxisome proliferator activated receptor signaling pathway	1/38	15/18800	0.029904879	0.124907575	0.085990924	FABP5	1
BP	GO:0045725	positive regulation of glycogen biosynthetic process	1/38	15/18800	0.029904879	0.124907575	0.085990924	IGF1	1
BP	GO:0046321	positive regulation of fatty acid oxidation	1/38	15/18800	0.029904879	0.124907575	0.085990924	ABCD2	1
BP	GO:0048172	regulation of short-term neuronal synaptic plasticity	1/38	15/18800	0.029904879	0.124907575	0.085990924	SHISA9	1
BP	GO:0048484	enteric nervous system development	1/38	15/18800	0.029904879	0.124907575	0.085990924	EDNRB	1
BP	GO:0055091	phospholipid homeostasis	1/38	15/18800	0.029904879	0.124907575	0.085990924	GPAM	1
BP	GO:0060026	convergent extension	1/38	15/18800	0.029904879	0.124907575	0.085990924	SFRP2	1
BP	GO:0071639	positive regulation of monocyte chemotactic protein-1 production	1/38	15/18800	0.029904879	0.124907575	0.085990924	ADIPOQ	1
BP	GO:1905288	vascular associated smooth muscle cell apoptotic process	1/38	15/18800	0.029904879	0.124907575	0.085990924	IGF1	1
BP	GO:1905459	regulation of vascular associated smooth muscle cell apoptotic process	1/38	15/18800	0.029904879	0.124907575	0.085990924	IGF1	1
BP	GO:0030111	regulation of Wnt signaling pathway	3/38	336/18800	0.030104585	0.125359516	0.086302057	APCDD1/SFRP2/TMEM64	3
BP	GO:0006790	sulfur compound metabolic process	3/38	339/18800	0.030793794	0.127283287	0.087626451	ACSL1/EDNRB/GPAM	3
BP	GO:0001933	negative regulation of protein phosphorylation	3/38	341/18800	0.031257913	0.127283287	0.087626451	FABP4/SFRP2/ADIPOQ	3
BP	GO:0001991	regulation of systemic arterial blood pressure by circulatory renin-angiotensin	1/38	16/18800	0.031867276	0.127283287	0.087626451	EDNRB	1
BP	GO:0031649	heat generation	1/38	16/18800	0.031867276	0.127283287	0.087626451	EDNRB	1
BP	GO:0042249	establishment of planar polarity of embryonic epithelium	1/38	16/18800	0.031867276	0.127283287	0.087626451	SFRP2	1
BP	GO:0043508	negative regulation of JUN kinase activity	1/38	16/18800	0.031867276	0.127283287	0.087626451	SFRP2	1
BP	GO:0045780	positive regulation of bone resorption	1/38	16/18800	0.031867276	0.127283287	0.087626451	TMEM64	1
BP	GO:0048385	regulation of retinoic acid receptor signaling pathway	1/38	16/18800	0.031867276	0.127283287	0.087626451	AKR1C3	1
BP	GO:0050872	white fat cell differentiation	1/38	16/18800	0.031867276	0.127283287	0.087626451	FABP4	1
BP	GO:0070875	positive regulation of glycogen metabolic process	1/38	16/18800	0.031867276	0.127283287	0.087626451	IGF1	1
BP	GO:0070886	positive regulation of calcineurin-NFAT signaling cascade	1/38	16/18800	0.031867276	0.127283287	0.087626451	IGF1	1
BP	GO:0072224	metanephric glomerulus development	1/38	16/18800	0.031867276	0.127283287	0.087626451	ADIPOQ	1
BP	GO:0106058	positive regulation of calcineurin-mediated signaling	1/38	16/18800	0.031867276	0.127283287	0.087626451	IGF1	1
BP	GO:2000095	regulation of Wnt signaling pathway, planar cell polarity pathway	1/38	16/18800	0.031867276	0.127283287	0.087626451	SFRP2	1
BP	GO:0008584	male gonad development	2/38	140/18800	0.032500069	0.127311414	0.087645814	AKR1C3/SFRP2	2
BP	GO:0072073	kidney epithelium development	2/38	140/18800	0.032500069	0.127311414	0.087645814	EDNRB/ADIPOQ	2
BP	GO:0046546	development of primary male sexual characteristics	2/38	141/18800	0.032926329	0.127311414	0.087645814	AKR1C3/SFRP2	2
BP	GO:0050671	positive regulation of lymphocyte proliferation	2/38	141/18800	0.032926329	0.127311414	0.087645814	GPAM/IGF1	2
BP	GO:0055123	digestive system development	2/38	142/18800	0.033354805	0.127311414	0.087645814	EDNRB/SFRP2	2
BP	GO:0090090	negative regulation of canonical Wnt signaling pathway	2/38	142/18800	0.033354805	0.127311414	0.087645814	SFRP2/TMEM64	2
BP	GO:0032946	positive regulation of mononuclear cell proliferation	2/38	143/18800	0.033785487	0.127311414	0.087645814	GPAM/IGF1	2
BP	GO:0035264	multicellular organism growth	2/38	143/18800	0.033785487	0.127311414	0.087645814	GPAM/IGF1	2
BP	GO:0001710	mesodermal cell fate commitment	1/38	17/18800	0.033825806	0.127311414	0.087645814	SFRP2	1
BP	GO:0006103	2-oxoglutarate metabolic process	1/38	17/18800	0.033825806	0.127311414	0.087645814	L2HGDH	1
BP	GO:0006895	Golgi to endosome transport	1/38	17/18800	0.033825806	0.127311414	0.087645814	SORT1	1
BP	GO:0010566	regulation of ketone biosynthetic process	1/38	17/18800	0.033825806	0.127311414	0.087645814	AKR1C3	1
BP	GO:0016114	terpenoid biosynthetic process	1/38	17/18800	0.033825806	0.127311414	0.087645814	AKR1C3	1
BP	GO:0036342	post-anal tail morphogenesis	1/38	17/18800	0.033825806	0.127311414	0.087645814	SFRP2	1
BP	GO:0042481	regulation of odontogenesis	1/38	17/18800	0.033825806	0.127311414	0.087645814	APCDD1	1
BP	GO:0044539	long-chain fatty acid import into cell	1/38	17/18800	0.033825806	0.127311414	0.087645814	ACSL1	1
BP	GO:0045721	negative regulation of gluconeogenesis	1/38	17/18800	0.033825806	0.127311414	0.087645814	ADIPOQ	1
BP	GO:0055089	fatty acid homeostasis	1/38	17/18800	0.033825806	0.127311414	0.087645814	GPAM	1
BP	GO:0060192	negative regulation of lipase activity	1/38	17/18800	0.033825806	0.127311414	0.087645814	SORT1	1
BP	GO:0098962	regulation of postsynaptic neurotransmitter receptor activity	1/38	17/18800	0.033825806	0.127311414	0.087645814	SHISA9	1
BP	GO:1904948	midbrain dopaminergic neuron differentiation	1/38	17/18800	0.033825806	0.127311414	0.087645814	SFRP2	1
BP	GO:0008544	epidermis development	3/38	355/18800	0.034610541	0.129360213	0.089056282	AKR1C3/APCDD1/FABP5	3
BP	GO:0050729	positive regulation of inflammatory response	2/38	145/18800	0.034653429	0.129360213	0.089056282	FABP4/LPL	2
BP	GO:0072006	nephron development	2/38	145/18800	0.034653429	0.129360213	0.089056282	EDNRB/ADIPOQ	2
BP	GO:0030299	intestinal cholesterol absorption	1/38	18/18800	0.035780479	0.131067531	0.090231662	AKR1C1	1
BP	GO:0030730	sequestering of triglyceride	1/38	18/18800	0.035780479	0.131067531	0.090231662	LPL	1
BP	GO:0043217	myelin maintenance	1/38	18/18800	0.035780479	0.131067531	0.090231662	ABCD2	1
BP	GO:0072567	chemokine (C-X-C motif) ligand 2 production	1/38	18/18800	0.035780479	0.131067531	0.090231662	LPL	1
BP	GO:0140354	lipid import into cell	1/38	18/18800	0.035780479	0.131067531	0.090231662	ACSL1	1
BP	GO:0150079	negative regulation of neuroinflammatory response	1/38	18/18800	0.035780479	0.131067531	0.090231662	IGF1	1
BP	GO:2000341	regulation of chemokine (C-X-C motif) ligand 2 production	1/38	18/18800	0.035780479	0.131067531	0.090231662	LPL	1
BP	GO:0015711	organic anion transport	3/38	361/18800	0.036102797	0.131544766	0.090560208	AKR1C1/AKR1C4/SLC7A6	3
BP	GO:1901653	cellular response to peptide	3/38	361/18800	0.036102797	0.131544766	0.090560208	LPL/IGF1/ADIPOQ	3
BP	GO:0001818	negative regulation of cytokine production	3/38	363/18800	0.036607576	0.133030182	0.091582822	ABCD2/IGF1/ADIPOQ	3
BP	GO:0010675	regulation of cellular carbohydrate metabolic process	2/38	150/18800	0.036861188	0.133597427	0.091973334	IGF1/ADIPOQ	2
BP	GO:0009150	purine ribonucleotide metabolic process	3/38	366/18800	0.037371628	0.134614279	0.092673372	ACSL1/GPAM/IGF1	3
BP	GO:0010738	regulation of protein kinase A signaling	1/38	19/18800	0.037731301	0.134614279	0.092673372	ADIPOQ	1
BP	GO:0010744	positive regulation of macrophage derived foam cell differentiation	1/38	19/18800	0.037731301	0.134614279	0.092673372	LPL	1
BP	GO:0010885	regulation of cholesterol storage	1/38	19/18800	0.037731301	0.134614279	0.092673372	LPL	1
BP	GO:0035338	long-chain fatty-acyl-CoA biosynthetic process	1/38	19/18800	0.037731301	0.134614279	0.092673372	ACSL1	1
BP	GO:1903427	negative regulation of reactive oxygen species biosynthetic process	1/38	19/18800	0.037731301	0.134614279	0.092673372	ABCD2	1
BP	GO:0045834	positive regulation of lipid metabolic process	2/38	153/18800	0.038211433	0.134886462	0.092860753	ABCD2/ADIPOQ	2
BP	GO:2001233	regulation of apoptotic signaling pathway	3/38	370/18800	0.038403192	0.134886462	0.092860753	G0S2/SFRP2/IGF1	3
BP	GO:0071900	regulation of protein serine/threonine kinase activity	3/38	372/18800	0.038924461	0.134886462	0.092860753	ACSL1/SFRP2/ADIPOQ	3
BP	GO:0018108	peptidyl-tyrosine phosphorylation	3/38	373/18800	0.039186464	0.134886462	0.092860753	SFRP2/IGF1/ADIPOQ	3
BP	GO:0006896	Golgi to vacuole transport	1/38	20/18800	0.03967828	0.134886462	0.092860753	SORT1	1
BP	GO:0015919	peroxisomal membrane transport	1/38	20/18800	0.03967828	0.134886462	0.092860753	ABCD2	1
BP	GO:0031998	regulation of fatty acid beta-oxidation	1/38	20/18800	0.03967828	0.134886462	0.092860753	ABCD2	1
BP	GO:0035813	regulation of renal sodium excretion	1/38	20/18800	0.03967828	0.134886462	0.092860753	EDNRB	1
BP	GO:0045821	positive regulation of glycolytic process	1/38	20/18800	0.03967828	0.134886462	0.092860753	IGF1	1
BP	GO:0046485	ether lipid metabolic process	1/38	20/18800	0.03967828	0.134886462	0.092860753	FASN	1
BP	GO:0051004	regulation of lipoprotein lipase activity	1/38	20/18800	0.03967828	0.134886462	0.092860753	SORT1	1
BP	GO:0061050	regulation of cell growth involved in cardiac muscle cell development	1/38	20/18800	0.03967828	0.134886462	0.092860753	IGF1	1
BP	GO:0070233	negative regulation of T cell apoptotic process	1/38	20/18800	0.03967828	0.134886462	0.092860753	GPAM	1
BP	GO:0071379	cellular response to prostaglandin stimulus	1/38	20/18800	0.03967828	0.134886462	0.092860753	AKR1C3	1
BP	GO:0090201	negative regulation of release of cytochrome c from mitochondria	1/38	20/18800	0.03967828	0.134886462	0.092860753	IGF1	1
BP	GO:1901679	nucleotide transmembrane transport	1/38	20/18800	0.03967828	0.134886462	0.092860753	SLC25A36	1
BP	GO:1902074	response to salt	1/38	20/18800	0.03967828	0.134886462	0.092860753	EDNRB	1
BP	GO:1903429	regulation of cell maturation	1/38	20/18800	0.03967828	0.134886462	0.092860753	EDNRB	1
BP	GO:2000479	regulation of cAMP-dependent protein kinase activity	1/38	20/18800	0.03967828	0.134886462	0.092860753	ADIPOQ	1
BP	GO:0018212	peptidyl-tyrosine modification	3/38	376/18800	0.039977945	0.135442636	0.093243644	SFRP2/IGF1/ADIPOQ	3
BP	GO:0031960	response to corticosteroid	2/38	157/18800	0.040041061	0.135442636	0.093243644	AKR1C3/ADIPOQ	2
BP	GO:0070665	positive regulation of leukocyte proliferation	2/38	158/18800	0.040503636	0.135442636	0.093243644	GPAM/IGF1	2
BP	GO:0042326	negative regulation of phosphorylation	3/38	382/18800	0.041585461	0.135442636	0.093243644	FABP4/SFRP2/ADIPOQ	3
BP	GO:0050678	regulation of epithelial cell proliferation	3/38	382/18800	0.041585461	0.135442636	0.093243644	EDNRB/SFRP2/IGF1	3
BP	GO:0001832	blastocyst growth	1/38	21/18800	0.041621423	0.135442636	0.093243644	IGF1	1
BP	GO:0007194	negative regulation of adenylate cyclase activity	1/38	21/18800	0.041621423	0.135442636	0.093243644	EDNRB	1
BP	GO:0010878	cholesterol storage	1/38	21/18800	0.041621423	0.135442636	0.093243644	LPL	1
BP	GO:0031290	retinal ganglion cell axon guidance	1/38	21/18800	0.041621423	0.135442636	0.093243644	NRCAM	1
BP	GO:0033630	positive regulation of cell adhesion mediated by integrin	1/38	21/18800	0.041621423	0.135442636	0.093243644	SFRP2	1
BP	GO:0035809	regulation of urine volume	1/38	21/18800	0.041621423	0.135442636	0.093243644	EDNRB	1
BP	GO:0044241	lipid digestion	1/38	21/18800	0.041621423	0.135442636	0.093243644	AKR1C1	1
BP	GO:0045717	negative regulation of fatty acid biosynthetic process	1/38	21/18800	0.041621423	0.135442636	0.093243644	ACADVL	1
BP	GO:0071404	cellular response to low-density lipoprotein particle stimulus	1/38	21/18800	0.041621423	0.135442636	0.093243644	LPL	1
BP	GO:0071605	monocyte chemotactic protein-1 production	1/38	21/18800	0.041621423	0.135442636	0.093243644	ADIPOQ	1
BP	GO:0071637	regulation of monocyte chemotactic protein-1 production	1/38	21/18800	0.041621423	0.135442636	0.093243644	ADIPOQ	1
BP	GO:0072243	metanephric nephron epithelium development	1/38	21/18800	0.041621423	0.135442636	0.093243644	ADIPOQ	1
BP	GO:0098856	intestinal lipid absorption	1/38	21/18800	0.041621423	0.135442636	0.093243644	AKR1C1	1
BP	GO:0009259	ribonucleotide metabolic process	3/38	384/18800	0.042128555	0.136768056	0.094156111	ACSL1/GPAM/IGF1	3
BP	GO:0030307	positive regulation of cell growth	2/38	163/18800	0.042847023	0.13687663	0.094230857	SFRP2/IGF1	2
BP	GO:0042692	muscle cell differentiation	3/38	387/18800	0.042949976	0.13687663	0.094230857	EDNRB/SORT1/IGF1	3
BP	GO:0006644	phospholipid metabolic process	3/38	388/18800	0.043225588	0.13687663	0.094230857	LPL/GPAM/FABP5	3
BP	GO:0046661	male sex differentiation	2/38	164/18800	0.043321737	0.13687663	0.094230857	AKR1C3/SFRP2	2
BP	GO:0006662	glycerol ether metabolic process	1/38	22/18800	0.043560738	0.13687663	0.094230857	FASN	1
BP	GO:0007413	axonal fasciculation	1/38	22/18800	0.043560738	0.13687663	0.094230857	NRCAM	1
BP	GO:0007620	copulation	1/38	22/18800	0.043560738	0.13687663	0.094230857	EDNRB	1
BP	GO:0010226	response to lithium ion	1/38	22/18800	0.043560738	0.13687663	0.094230857	FABP4	1
BP	GO:0010829	negative regulation of glucose transmembrane transport	1/38	22/18800	0.043560738	0.13687663	0.094230857	FABP5	1
BP	GO:0035357	peroxisome proliferator activated receptor signaling pathway	1/38	22/18800	0.043560738	0.13687663	0.094230857	FABP5	1
BP	GO:0035812	renal sodium excretion	1/38	22/18800	0.043560738	0.13687663	0.094230857	EDNRB	1
BP	GO:0043574	peroxisomal transport	1/38	22/18800	0.043560738	0.13687663	0.094230857	ABCD2	1
BP	GO:0050765	negative regulation of phagocytosis	1/38	22/18800	0.043560738	0.13687663	0.094230857	ADIPOQ	1
BP	GO:0106030	neuron projection fasciculation	1/38	22/18800	0.043560738	0.13687663	0.094230857	NRCAM	1
BP	GO:0030099	myeloid cell differentiation	3/38	391/18800	0.044057831	0.138121805	0.095088081	FASN/ADIPOQ/TMEM64	3
BP	GO:0022900	electron transport chain	2/38	167/18800	0.044757778	0.139752997	0.096211053	AKR1C4/CYB5A	2
BP	GO:0006163	purine nucleotide metabolic process	3/38	394/18800	0.044898166	0.139752997	0.096211053	ACSL1/GPAM/IGF1	3
BP	GO:0019693	ribose phosphate metabolic process	3/38	394/18800	0.044898166	0.139752997	0.096211053	ACSL1/GPAM/IGF1	3
BP	GO:0045860	positive regulation of protein kinase activity	3/38	396/18800	0.045462873	0.139752997	0.096211053	ACSL1/IGF1/ADIPOQ	3
BP	GO:0006622	protein targeting to lysosome	1/38	23/18800	0.045496231	0.139752997	0.096211053	SORT1	1
BP	GO:0010640	regulation of platelet-derived growth factor receptor signaling pathway	1/38	23/18800	0.045496231	0.139752997	0.096211053	ADIPOQ	1
BP	GO:0014821	phasic smooth muscle contraction	1/38	23/18800	0.045496231	0.139752997	0.096211053	EDNRB	1
BP	GO:0045723	positive regulation of fatty acid biosynthetic process	1/38	23/18800	0.045496231	0.139752997	0.096211053	ABCD2	1
BP	GO:1900120	regulation of receptor binding	1/38	23/18800	0.045496231	0.139752997	0.096211053	ADIPOQ	1
BP	GO:0048639	positive regulation of developmental growth	2/38	169/18800	0.045724961	0.140141378	0.096478429	GPAM/IGF1	2
BP	GO:0048660	regulation of smooth muscle cell proliferation	2/38	170/18800	0.04621147	0.140946285	0.097032555	IGF1/ADIPOQ	2
BP	GO:0003081	regulation of systemic arterial blood pressure by renin-angiotensin	1/38	24/18800	0.04742791	0.140946285	0.097032555	EDNRB	1
BP	GO:0010560	positive regulation of glycoprotein biosynthetic process	1/38	24/18800	0.04742791	0.140946285	0.097032555	IGF1	1
BP	GO:0031280	negative regulation of cyclase activity	1/38	24/18800	0.04742791	0.140946285	0.097032555	EDNRB	1
BP	GO:0043567	regulation of insulin-like growth factor receptor signaling pathway	1/38	24/18800	0.04742791	0.140946285	0.097032555	IGF1	1
BP	GO:0044062	regulation of excretion	1/38	24/18800	0.04742791	0.140946285	0.097032555	EDNRB	1
BP	GO:0045649	regulation of macrophage differentiation	1/38	24/18800	0.04742791	0.140946285	0.097032555	ADIPOQ	1
BP	GO:0045672	positive regulation of osteoclast differentiation	1/38	24/18800	0.04742791	0.140946285	0.097032555	TMEM64	1
BP	GO:0048011	neurotrophin TRK receptor signaling pathway	1/38	24/18800	0.04742791	0.140946285	0.097032555	SORT1	1
BP	GO:0072202	cell differentiation involved in metanephros development	1/38	24/18800	0.04742791	0.140946285	0.097032555	ADIPOQ	1
BP	GO:0072207	metanephric epithelium development	1/38	24/18800	0.04742791	0.140946285	0.097032555	ADIPOQ	1
BP	GO:0120255	olefinic compound biosynthetic process	1/38	24/18800	0.04742791	0.140946285	0.097032555	AKR1C3	1
BP	GO:2000353	positive regulation of endothelial cell apoptotic process	1/38	24/18800	0.04742791	0.140946285	0.097032555	AKR1C3	1
BP	GO:2000679	positive regulation of transcription regulatory region DNA binding	1/38	24/18800	0.04742791	0.140946285	0.097032555	IGF1	1
BP	GO:0048659	smooth muscle cell proliferation	2/38	173/18800	0.047682561	0.141396338	0.097342389	IGF1/ADIPOQ	2
BP	GO:0042129	regulation of T cell proliferation	2/38	174/18800	0.048176747	0.142553225	0.098138832	GPAM/IGF1	2
BP	GO:0006694	steroid biosynthetic process	2/38	175/18800	0.048672829	0.142652791	0.098207377	AKR1C3/AKR1C4	2
BP	GO:2000241	regulation of reproductive process	2/38	176/18800	0.049170798	0.142652791	0.098207377	EDNRB/IGF1	2
BP	GO:0003071	renal system process involved in regulation of systemic arterial blood pressure	1/38	25/18800	0.049355783	0.142652791	0.098207377	EDNRB	1
BP	GO:0034114	regulation of heterotypic cell-cell adhesion	1/38	25/18800	0.049355783	0.142652791	0.098207377	ADIPOQ	1
BP	GO:0035336	long-chain fatty-acyl-CoA metabolic process	1/38	25/18800	0.049355783	0.142652791	0.098207377	ACSL1	1
BP	GO:0042178	xenobiotic catabolic process	1/38	25/18800	0.049355783	0.142652791	0.098207377	ACSL1	1
BP	GO:0046949	fatty-acyl-CoA biosynthetic process	1/38	25/18800	0.049355783	0.142652791	0.098207377	ACSL1	1
BP	GO:0051450	myoblast proliferation	1/38	25/18800	0.049355783	0.142652791	0.098207377	IGF1	1
BP	GO:1904753	negative regulation of vascular associated smooth muscle cell migration	1/38	25/18800	0.049355783	0.142652791	0.098207377	ADIPOQ	1
BP	GO:2000193	positive regulation of fatty acid transport	1/38	25/18800	0.049355783	0.142652791	0.098207377	ACSL1	1
BP	GO:2000311	regulation of AMPA receptor activity	1/38	25/18800	0.049355783	0.142652791	0.098207377	SHISA9	1
CC	GO:0005811	lipid droplet	6/39	100/19594	4.32E-08	5.27E-06	4.23E-06	FABP4/PLIN1/G0S2/CIDEC/PLIN4/METTL7A	6
CC	GO:0099061	integral component of postsynaptic density membrane	2/39	51/19594	0.004628098	0.136623909	0.109629194	NRCAM/SHISA9	2
CC	GO:0099146	intrinsic component of postsynaptic density membrane	2/39	54/19594	0.005174883	0.136623909	0.109629194	NRCAM/SHISA9	2
CC	GO:0005778	peroxisomal membrane	2/39	64/19594	0.007199753	0.136623909	0.109629194	ACSL1/ABCD2	2
CC	GO:0031903	microbody membrane	2/39	64/19594	0.007199753	0.136623909	0.109629194	ACSL1/ABCD2	2
CC	GO:0005741	mitochondrial outer membrane	3/39	205/19594	0.007818917	0.136623909	0.109629194	ACSL1/GPAM/CYB5A	3
CC	GO:0099060	integral component of postsynaptic specialization membrane	2/39	77/19594	0.010281288	0.136623909	0.109629194	NRCAM/SHISA9	2
CC	GO:0031968	organelle outer membrane	3/39	232/19594	0.01094252	0.136623909	0.109629194	ACSL1/GPAM/CYB5A	3
CC	GO:0098948	intrinsic component of postsynaptic specialization membrane	2/39	80/19594	0.011062011	0.136623909	0.109629194	NRCAM/SHISA9	2
CC	GO:0019867	outer membrane	3/39	234/19594	0.011198681	0.136623909	0.109629194	ACSL1/GPAM/CYB5A	3
CC	GO:0098839	postsynaptic density membrane	2/39	89/19594	0.013555477	0.150342565	0.120637261	NRCAM/SHISA9	2
CC	GO:0099634	postsynaptic specialization membrane	2/39	116/19594	0.022325781	0.162810037	0.130641359	NRCAM/SHISA9	2
CC	GO:0099055	integral component of postsynaptic membrane	2/39	118/19594	0.023048352	0.162810037	0.130641359	NRCAM/SHISA9	2
CC	GO:0098936	intrinsic component of postsynaptic membrane	2/39	123/19594	0.024896659	0.162810037	0.130641359	NRCAM/SHISA9	2
CC	GO:0014069	postsynaptic density	3/39	318/19594	0.025162564	0.162810037	0.130641359	FABP5/NRCAM/SHISA9	3
CC	GO:0098978	glutamatergic synapse	3/39	319/19594	0.025367084	0.162810037	0.130641359	NRCAM/SHISA9/SLITRK4	3
CC	GO:0042627	chylomicron	1/39	13/19594	0.025576238	0.162810037	0.130641359	LPL	1
CC	GO:0032279	asymmetric synapse	3/39	323/19594	0.02619422	0.162810037	0.130641359	FABP5/NRCAM/SHISA9	3
CC	GO:0031314	extrinsic component of mitochondrial inner membrane	1/39	14/19594	0.027517024	0.162810037	0.130641359	ACADVL	1
CC	GO:0032591	dendritic spine membrane	1/39	15/19594	0.029454043	0.162810037	0.130641359	SHISA9	1
CC	GO:0099572	postsynaptic specialization	3/39	341/19594	0.030095489	0.162810037	0.130641359	FABP5/NRCAM/SHISA9	3
CC	GO:0098984	neuron to neuron synapse	3/39	347/19594	0.031460918	0.162810037	0.130641359	FABP5/NRCAM/SHISA9	3
CC	GO:0005777	peroxisome	2/39	141/19594	0.032028204	0.162810037	0.130641359	ACSL1/ABCD2	2
CC	GO:0042579	microbody	2/39	141/19594	0.032028204	0.162810037	0.130641359	ACSL1/ABCD2	2
CC	GO:0099699	integral component of synaptic membrane	2/39	149/19594	0.035426948	0.16961334	0.136100437	NRCAM/SHISA9	2
CC	GO:0034361	very-low-density lipoprotein particle	1/39	20/19594	0.039082889	0.16961334	0.136100437	LPL	1
CC	GO:0034385	triglyceride-rich plasma lipoprotein particle	1/39	20/19594	0.039082889	0.16961334	0.136100437	LPL	1
CC	GO:0043194	axon initial segment	1/39	20/19594	0.039082889	0.16961334	0.136100437	NRCAM	1
CC	GO:0099240	intrinsic component of synaptic membrane	2/39	160/19594	0.040317925	0.16961334	0.136100437	NRCAM/SHISA9	2
MF	GO:0016614	oxidoreductase activity, acting on CH-OH group of donors	6/38	140/18410	3.92E-07	4.18E-05	2.49E-05	AKR1C1/AKR1C3/AKR1C4/FASN/L2HGDH/DCXR	6
MF	GO:0033293	monocarboxylic acid binding	5/38	81/18410	6.52E-07	4.18E-05	2.49E-05	FABP4/AKR1C1/AKR1C3/AKR1C4/FABP5	5
MF	GO:0030283	testosterone dehydrogenase [NAD(P)] activity	3/38	11/18410	1.32E-06	4.18E-05	2.49E-05	AKR1C1/AKR1C3/AKR1C4	3
MF	GO:0032052	bile acid binding	3/38	11/18410	1.32E-06	4.18E-05	2.49E-05	AKR1C1/AKR1C3/AKR1C4	3
MF	GO:0031406	carboxylic acid binding	6/38	173/18410	1.36E-06	4.18E-05	2.49E-05	FABP4/AKR1C1/AKR1C3/AKR1C4/FABP5/ADIPOQ	6
MF	GO:0004032	alditol:NADP+ 1-oxidoreductase activity	3/38	12/18410	1.76E-06	4.52E-05	2.69E-05	AKR1C1/AKR1C3/AKR1C4	3
MF	GO:0072582	17-beta-hydroxysteroid dehydrogenase (NADP+) activity	3/38	13/18410	2.29E-06	5.03E-05	2.99E-05	AKR1C1/AKR1C3/AKR1C4	3
MF	GO:0044594	17-beta-hydroxysteroid dehydrogenase (NAD+) activity	3/38	14/18410	2.91E-06	5.60E-05	3.33E-05	AKR1C1/AKR1C3/AKR1C4	3
MF	GO:0005324	long-chain fatty acid transporter activity	3/38	17/18410	5.41E-06	7.13E-05	4.24E-05	FABP4/ABCD2/FABP5	3
MF	GO:0016655	oxidoreductase activity, acting on NAD(P)H, quinone or similar compound as acceptor	4/38	57/18410	5.63E-06	7.13E-05	4.24E-05	AKR1C1/AKR1C3/AKR1C4/DCXR	4
MF	GO:0016616	oxidoreductase activity, acting on the CH-OH group of donors, NAD or NADP as acceptor	5/38	128/18410	6.27E-06	7.13E-05	4.24E-05	AKR1C1/AKR1C3/AKR1C4/FASN/DCXR	5
MF	GO:0016627	oxidoreductase activity, acting on the CH-CH group of donors	4/38	59/18410	6.47E-06	7.13E-05	4.24E-05	AKR1C1/AKR1C3/FASN/ACADVL	4
MF	GO:0004303	estradiol 17-beta-dehydrogenase activity	3/38	18/18410	6.48E-06	7.13E-05	4.24E-05	AKR1C1/AKR1C3/AKR1C4	3
MF	GO:0047834	D-threo-aldose 1-dehydrogenase activity	3/38	18/18410	6.48E-06	7.13E-05	4.24E-05	AKR1C1/AKR1C3/AKR1C4	3
MF	GO:0008106	alcohol dehydrogenase (NADP+) activity	3/38	23/18410	1.40E-05	0.000143369	8.53E-05	AKR1C1/AKR1C3/AKR1C4	3
MF	GO:0016628	oxidoreductase activity, acting on the CH-CH group of donors, NAD or NADP as acceptor	3/38	29/18410	2.86E-05	0.000257541	0.000153151	AKR1C1/AKR1C3/FASN	3
MF	GO:0004033	aldo-keto reductase (NADP) activity	3/38	30/18410	3.17E-05	0.000257541	0.000153151	AKR1C1/AKR1C3/AKR1C4	3
MF	GO:0033764	steroid dehydrogenase activity, acting on the CH-OH group of donors, NAD or NADP as acceptor	3/38	30/18410	3.17E-05	0.000257541	0.000153151	AKR1C1/AKR1C3/AKR1C4	3
MF	GO:0016651	oxidoreductase activity, acting on NAD(P)H	4/38	88/18410	3.18E-05	0.000257541	0.000153151	AKR1C1/AKR1C3/AKR1C4/DCXR	4
MF	GO:0016229	steroid dehydrogenase activity	3/38	34/18410	4.65E-05	0.000357669	0.000212694	AKR1C1/AKR1C3/AKR1C4	3
MF	GO:0016709	oxidoreductase activity, acting on paired donors, with incorporation or reduction of molecular oxygen, NAD(P)H as one donor, and incorporation of one atom of oxygen	3/38	43/18410	9.46E-05	0.000693558	0.000412437	AKR1C1/AKR1C3/AKR1C4	3
MF	GO:0005319	lipid transporter activity	4/38	159/18410	0.000314583	0.002202084	0.00130951	FABP4/AKR1C4/ABCD2/FABP5	4
MF	GO:0004497	monooxygenase activity	3/38	103/18410	0.001244486	0.008332645	0.004955162	AKR1C1/AKR1C3/AKR1C4	3
MF	GO:0017147	Wnt-protein binding	2/38	30/18410	0.001740012	0.011165079	0.006639521	APCDD1/SFRP2	2
MF	GO:0016620	oxidoreductase activity, acting on the aldehyde or oxo group of donors, NAD or NADP as acceptor	2/38	38/18410	0.002782936	0.017142889	0.010194336	AKR1C3/AKR1C4	2
MF	GO:0016790	thiolester hydrolase activity	2/38	45/18410	0.003883615	0.02300295	0.01367913	ABCD2/FASN	2
MF	GO:0016903	oxidoreductase activity, acting on the aldehyde or oxo group of donors	2/38	46/18410	0.004054878	0.02312782	0.013753386	AKR1C3/AKR1C4	2
MF	GO:0005504	fatty acid binding	2/38	49/18410	0.004589384	0.025241614	0.015010393	FABP4/FABP5	2
MF	GO:0016705	oxidoreductase activity, acting on paired donors, with incorporation or reduction of molecular oxygen	3/38	177/18410	0.00575753	0.030574471	0.018181674	AKR1C1/AKR1C3/AKR1C4	3
MF	GO:0004465	lipoprotein lipase activity	1/38	10/18410	0.020455239	0.09844084	0.058539666	LPL	1
MF	GO:0043121	neurotrophin binding	1/38	10/18410	0.020455239	0.09844084	0.058539666	SORT1	1
MF	GO:0052740	1-acyl-2-lysophosphatidylserine acylhydrolase activity	1/38	10/18410	0.020455239	0.09844084	0.058539666	LPL	1
MF	GO:0047676	arachidonate-CoA ligase activity	1/38	11/18410	0.022478212	0.101813079	0.06054503	ACSL1	1
MF	GO:0052739	phosphatidylserine 1-acylhydrolase activity	1/38	11/18410	0.022478212	0.101813079	0.06054503	LPL	1
MF	GO:0003995	acyl-CoA dehydrogenase activity	1/38	12/18410	0.024497117	0.104688259	0.062254809	ACADVL	1
MF	GO:0086080	protein binding involved in heterotypic cell-cell adhesion	1/38	12/18410	0.024497117	0.104688259	0.062254809	NRCAM	1
MF	GO:0005179	hormone activity	2/38	122/18410	0.026213937	0.104688259	0.062254809	IGF1/ADIPOQ	2
MF	GO:0004312	fatty acid synthase activity	1/38	13/18410	0.026511962	0.104688259	0.062254809	FASN	1
MF	GO:0061133	endopeptidase activator activity	1/38	13/18410	0.026511962	0.104688259	0.062254809	SFRP2	1
MF	GO:0009055	electron transfer activity	2/38	125/18410	0.027418585	0.105561552	0.062774129	AKR1C4/CYB5A	2
MF	GO:0052650	NADP-retinol dehydrogenase activity	1/38	14/18410	0.028522754	0.107134246	0.06370936	AKR1C3	1
MF	GO:0004467	long-chain fatty acid-CoA ligase activity	1/38	15/18410	0.030529502	0.109266856	0.064977556	ACSL1	1
MF	GO:0036041	long-chain fatty acid binding	1/38	15/18410	0.030529502	0.109266856	0.064977556	FABP4	1
MF	GO:0003688	DNA replication origin binding	1/38	16/18410	0.032532213	0.109266856	0.064977556	ORC4	1
MF	GO:0005159	insulin-like growth factor receptor binding	1/38	16/18410	0.032532213	0.109266856	0.064977556	IGF1	1
MF	GO:0008970	phospholipase A1 activity	1/38	17/18410	0.034530896	0.109266856	0.064977556	LPL	1
MF	GO:0015174	basic amino acid transmembrane transporter activity	1/38	17/18410	0.034530896	0.109266856	0.064977556	SLC7A6	1
MF	GO:0034185	apolipoprotein binding	1/38	18/18410	0.036525559	0.109266856	0.064977556	LPL	1
MF	GO:0043395	heparan sulfate proteoglycan binding	1/38	18/18410	0.036525559	0.109266856	0.064977556	LPL	1
MF	GO:0004129	cytochrome-c oxidase activity	1/38	19/18410	0.038516208	0.109266856	0.064977556	CYB5A	1
MF	GO:0004745	NAD-retinol dehydrogenase activity	1/38	19/18410	0.038516208	0.109266856	0.064977556	AKR1C3	1
MF	GO:0030506	ankyrin binding	1/38	19/18410	0.038516208	0.109266856	0.064977556	NRCAM	1
MF	GO:0001972	retinoic acid binding	1/38	20/18410	0.040502853	0.109266856	0.064977556	FABP5	1
MF	GO:0016675	oxidoreductase activity, acting on a heme group of donors	1/38	20/18410	0.040502853	0.109266856	0.064977556	CYB5A	1
MF	GO:0005178	integrin binding	2/38	156/18410	0.041106835	0.109266856	0.064977556	SFRP2/IGF1	2
MF	GO:0015125	bile acid transmembrane transporter activity	1/38	21/18410	0.042485501	0.109266856	0.064977556	AKR1C4	1
MF	GO:0015399	primary active transmembrane transporter activity	2/38	162/18410	0.04400147	0.109266856	0.064977556	ABCD2/CYB5A	2
MF	GO:0000062	fatty-acyl-CoA binding	1/38	22/18410	0.044464159	0.109266856	0.064977556	ACADVL	1
MF	GO:0005158	insulin receptor binding	1/38	22/18410	0.044464159	0.109266856	0.064977556	IGF1	1
MF	GO:0015645	fatty acid ligase activity	1/38	22/18410	0.044464159	0.109266856	0.064977556	ACSL1	1
MF	GO:0033691	sialic acid binding	1/38	22/18410	0.044464159	0.109266856	0.064977556	ADIPOQ	1
MF	GO:0046943	carboxylic acid transmembrane transporter activity	2/38	164/18410	0.044982944	0.109266856	0.064977556	AKR1C4/SLC7A6	2
MF	GO:0005342	organic acid transmembrane transporter activity	2/38	165/18410	0.045476746	0.109266856	0.064977556	AKR1C4/SLC7A6	2
MF	GO:0047617	acyl-CoA hydrolase activity	1/38	23/18410	0.046438837	0.109266856	0.064977556	ABCD2	1
MF	GO:1901567	fatty acid derivative binding	1/38	23/18410	0.046438837	0.109266856	0.064977556	ACADVL	1
MF	GO:0005201	extracellular matrix structural constituent	2/38	172/18410	0.048989669	0.109266856	0.064977556	LAMA4/ADIPOQ	2
MF	GO:0033218	amide binding	3/38	402/18410	0.049664629	0.109266856	0.064977556	EDNRB/FASN/ACADVL	3
