# Supplementary material for: Integrated single-cell RNA-seq and bulk RNA-seq analysis to investigate key adipogenesis genes in adipose-derived stem cells
Source: PLoS One. 2025 Dec 1;20(12):e0335152. doi: 10.1371/journal.pone.0335152 (PMC12668495; doi:10.1371/journal.pone.0335152)
Supplement: S2 Table — (CSV) [file pone.0335152.s004.csv]

KEGG	Description	GeneRatio	BgRatio	pvalue	p.adjust	qvalue	Count	geneSymbol
hsa03320	PPAR signaling pathway	7/29	75/8191	5.39E-09	4.26E-07	3.63E-07	7	FABP4/ACSL1/LPL/PLIN1/PLIN4/FABP5/ADIPOQ
hsa01212	Fatty acid metabolism	3/29	57/8191	0.001026879	0.025904485	0.022090433	3	ACSL1/FASN/ACADVL
hsa04923	Regulation of lipolysis in adipocytes	3/29	58/8191	0.001080321	0.025904485	0.022090433	3	FABP4/PLIN1/CIDEC
hsa00140	Steroid hormone biosynthesis	3/29	62/8191	0.001311619	0.025904485	0.022090433	3	AKR1C1/AKR1C3/AKR1C4
hsa00061	Fatty acid biosynthesis	2/29	18/8191	0.001787958	0.028249735	0.02409038	2	ACSL1/FASN
hsa04152	AMPK signaling pathway	3/29	121/8191	0.008683991	0.109510543	0.093386739	3	FASN/IGF1/ADIPOQ
hsa00071	Fatty acid degradation	2/29	43/8191	0.009990504	0.109510543	0.093386739	2	ACSL1/ACADVL
hsa04936	Alcoholic liver disease	3/29	142/8191	0.013405801	0.109510543	0.093386739	3	FASN/ACADVL/ADIPOQ
hsa04913	Ovarian steroidogenesis	2/29	51/8191	0.013862094	0.109510543	0.093386739	2	AKR1C3/IGF1
hsa04979	Cholesterol metabolism	2/29	51/8191	0.013862094	0.109510543	0.093386739	2	LPL/SORT1
hsa00561	Glycerolipid metabolism	2/29	62/8191	0.0200727	0.144158483	0.122933283	2	LPL/GPAM
hsa04920	Adipocytokine signaling pathway	2/29	69/8191	0.024526364	0.161465229	0.137691867	2	ACSL1/ADIPOQ
hsa04146	Peroxisome	2/29	82/8191	0.033753961	0.205120222	0.17491931	2	ACSL1/ABCD2
hsa04211	Longevity regulating pathway	2/29	89/8191	0.039202724	0.22121537	0.188644686	2	IGF1/ADIPOQ
hsa05208	Chemical carcinogenesis - reactive oxygen species	3/29	223/8191	0.043247073	0.22776792	0.19423247	3	AKR1C1/AKR1C3/AKR1C4
