# Supplementary material for: Integrated single-cell RNA-seq and bulk RNA-seq analysis to investigate key adipogenesis genes in adipose-derived stem cells
Source: PLoS One. 2025 Dec 1;20(12):e0335152. doi: 10.1371/journal.pone.0335152 (PMC12668495; doi:10.1371/journal.pone.0335152)
Supplement: S3 Table — (CSV) [file pone.0335152.s005.csv]

Function	FDR	Genes	Genes in genome
neurotrophin signaling pathway	1.25E-08	6	27
peroxisomal membrane transport	2.43E-07	5	19
microbody membrane	2.59199E-05	5	49
response to nerve growth factor	7.15025E-05	4	22
peroxisomal transport	0.000111908	5	72
peroxisome	0.0002727	5	89
growth factor binding	0.000342172	5	96
positive regulation of cell projection organization	0.000919474	6	236
microbody	0.000919474	5	123
regulation of neuron projection development	0.001409089	6	260
cellular response to nerve growth factor stimulus	0.001455904	3	15
very long-chain fatty acid metabolic process	0.002832705	3	19
negative regulation of neuron death	0.004527067	4	80
fatty acid transmembrane transport	0.005633074	3	25
neuron death	0.005633074	5	197
regulation of lipase activity	0.006157671	4	91
regulation of neuron apoptotic process	0.006879711	4	95
neuron apoptotic process	0.010425275	4	107
intracellular lipid transport	0.02079126	3	42
long-chain fatty acid transport	0.026030326	3	46
positive regulation of peptidase activity	0.040988963	4	159
production of molecular mediator involved in inflammatory response	0.040988963	3	56
inositol lipid-mediated signaling	0.040988963	4	160
regulation of neuron death	0.041924839	4	164
negative regulation of cysteine-type endopeptidase activity	0.051191937	3	62
fatty acid transport	0.063639015	3	69
regulation of fatty acid beta-oxidation	0.063639015	2	11
monocarboxylic acid biosynthetic process	0.063639015	4	190
negative regulation of endopeptidase activity	0.077940072	3	75
intrinsic component of peroxisomal membrane	0.078504726	2	13
cellular lipid catabolic process	0.080024026	4	207
peroxisomal membrane	0.085554199	2	14
regulation of inflammatory response	0.085554199	4	219
protein targeting to peroxisome	0.085554199	2	15
regulation of phosphatidylinositol 3-kinase signaling	0.085554199	3	84
fatty acid oxidation	0.085554199	3	84
transmembrane receptor protein kinase activity	0.085554199	3	83
regulation of axonogenesis	0.086278205	3	85
positive regulation of cysteine-type endopeptidase activity involved in apoptotic process	0.087031612	3	86
