# Supplementary material for: Integrated single-cell RNA-seq and bulk RNA-seq analysis to investigate key adipogenesis genes in adipose-derived stem cells
Source: PLoS One. 2025 Dec 1;20(12):e0335152. doi: 10.1371/journal.pone.0335152 (PMC12668495; doi:10.1371/journal.pone.0335152)
Supplement: S4 Table — (CSV) [file pone.0335152.s006.csv]

Function	FDR	Genes	Genes in genome
ATP synthesis coupled electron transport	2.55E-16	11	91
mitochondrial ATP synthesis coupled electron transport	2.55E-16	11	89
respiratory electron transport chain	3.16E-16	11	96
electron transport chain	4.78E-16	11	102
oxidative phosphorylation	5.61E-15	11	129
respirasome	1.82E-14	10	92
cellular respiration	1.90E-14	11	148
mitochondrial respirasome	3.14E-13	9	75
respiratory chain complex	6.48E-13	9	82
energy derivation by oxidation of organic compounds	1.08E-12	11	219
ATP metabolic process	3.57E-12	11	248
oxidoreductase complex	3.57E-12	9	101
mitochondrial inner membrane	1.37E-11	10	189
inner mitochondrial membrane protein complex	5.24E-11	9	138
mitochondrial respiratory chain complex assembly	1.96E-10	8	95
mitochondrial protein complex	1.25E-08	9	256
oxidoreductase activity, acting on NAD(P)H	1.82E-08	7	95
antioxidant activity	1.07E-07	6	62
respiratory chain complex III	8.63E-07	4	12
NADH dehydrogenase activity	1.33142E-06	5	42
NADH dehydrogenase (quinone) activity	1.33142E-06	5	42
NAD(P)H dehydrogenase (quinone) activity	1.43697E-06	5	43
oxidoreductase activity, acting on NAD(P)H, quinone or similar compound as acceptor	2.70973E-06	5	49
NADH dehydrogenase complex	2.76772E-06	5	50
respiratory chain complex I	2.76772E-06	5	50
electron transfer activity	9.24708E-06	4	22
NADH dehydrogenase complex assembly	9.87066E-06	5	65
cytochrome complex	2.39173E-05	4	28
peroxidase activity	2.67656E-05	4	29
respiratory chain complex III assembly	0.000170981	3	11
oxidoreductase activity, acting on peroxide as acceptor	0.000185305	4	47
cellular detoxification	0.003884743	3	30
cellular response to toxic substance	0.005050158	3	33
cytochrome complex assembly	0.005870577	3	35
response to oxidative stress	0.005970676	5	248
cellular response to chemical stress	0.006304918	5	253
response to reactive oxygen species	0.006304918	4	118
hydrogen peroxide metabolic process	0.007310993	3	39
detoxification	0.015143766	3	50
response to toxic substance	0.018625829	3	54
reactive oxygen species metabolic process	0.03644449	4	190
oxidoreductase activity, acting on a sulfur group of donors, NAD(P) as acceptor	0.03644449	2	11
cellular oxidant detoxification	0.057429815	2	14
cellular response to superoxide	0.057429815	2	14
response to superoxide	0.061989327	2	15
response to oxygen radical	0.061989327	2	15
cellular response to oxygen radical	0.061989327	2	15
membrane raft organization	0.098557038	2	19
